# Supplementary material for: Serum and Whole Blood Cu and Zn Status in Predicting Mortality in Lung Cancer Patients
Source: Nutrients. 2020 Dec 27;13(1):60. doi: 10.3390/nu13010060 (PMC7824662; doi:10.3390/nu13010060)
Supplement: Supplementary file 1 [file nutrients-13-00060-s001.zip]

Archive with 2 entries (2 files):
- SUPPLEMENTARY DATA/Fig_S1.png
- SUPPLEMENTARY DATA/supplementary tables S1-2.docx
